# Supplementary material for: The impact of preoperative serum lactate dehydrogenase on mortality and morbidity after noncardiac surgery
Source: Sci Rep. 2024 Mar 28;14:7367. doi: 10.1038/s41598-024-53372-x (PMC10978990; doi:10.1038/s41598-024-53372-x)
Supplement: Supplementary file 1 — Supplementary Table 1. [file 41598_2024_53372_MOESM1_ESM.xlsx]

## Sheet: SupTable1
Supplemental Table 1. Baseline characteristics of patients after applying IPTW
Variable		LDH<=220	LDH>220	SMD
n		131289	118081
Sex (%)	Men	66860.6(50.9)	61715.4(52.3)	0.027
	Women	64428.6(49.1)	56365.4(47.7)
Age (%)	Age<=60	91480.7(69.7)	78570.1(66.5)	0.067
	Age>60	39808.6(30.3)	39510.8(33.5)
BMI (median [IQR]), kg/m²		23.00[21.00,25.00]	23.00[21.00,26.00]	0.035
SBP (median [IQR]), mmHg		124[113,137]	125[114,139]	0.093
Heart rate (median [IQR]), Beats per minute		80[73,89]	80[73,89]	0.013
ASA-PS (%)	Ⅰ-Ⅱ	96462.2(73.5)	84213.7(71.3)	0.048
	Ⅲ	32997.8(25.1)	32065.3(27.2)
	Ⅳ-Ⅴ	1829.2(1.4)	1801.8(1.5)
Emergency case (%)	Elective	8586.4(6.5)	8790.9(7.4)	0.035
	Emergency	122702.9(93.5)	109290.0(92.6)
General anaesthesia	Yes	123627.8(94.2)	110242.1(93.4)	0.033
	No	7661.4(5.8)	7838.8(6.6)
Surgery duration (median [IQR]), minutes		90.00[50.00,152.00]	80.00[40.00,155.00]	0.03
Anesthesia duration (median [IQR]), minutes		144.00[94.00,220.00]	133.00[79.00,227.00]	0.035
Comorbid diseases (%)	Hypertension	22762.8(17.3)	22068.1(18.7)
	Ischemic heart disease	3369.2(2.6)	3039.2(2.6)
	Diabetes	9429.9(7.2)	8625.8(7.3)
	COPD	5754.7(4.4)	5155.6(4.4)
	Liver disease	23066.9(17.6)	21372.0(18.1)
	Renal failure	3778.8(2.9)	4038.9(3.4)
	Malignancy tumor	40593.7(30.9)	35926.7(30.4)
Surgical subspecialty (%)	Central Nervous System	11417.7(8.7)	8543.7(7.2)
	Bones and Muscles	21438.5(16.3)	17596.9(14.9)	0.099
	Pulmonary and Vascular	13885.8(10.6)	11313.4(9.6)
	Gastrointestinal Tract, Biliary Tract, Pancreas, and Liver	36681.8(27.9)	37047.5(31.4)
	Breast, Thyroid, Otolaryngology, Head and Neck, Skin and Soft Tissue	25043.8(19.1)	21767.7(18.4)
	Other	22821.6(17.4)	21811.6(18.5)
Preoperative laboratory tests	Hb, g/L	135.00[123.00,147.00]	136.00[121.00,149.00]	0.007
(median [IQR])	WBC, x10^9/L	5.78[4.78,7.09]	5.90[4.75,7.40]	0.042
	NLR	2.09[1.54,3.04]	2.21[1.59,3.39]	0.008
	Na, mmol/L	141.20[139.70,142.70]	141.20[139.50,142.70]	0.035
	K, mmol/L	4.06[3.84,4.28]	4.09[3.83,4.35]	0.041
	BUN, mmol/L	4.90[4.00,6.00]	4.90[3.90,6.00]	0.033
	CRE, μmol/L	67.00[57.00,80.00]	68.00[57.00,81.00]	0.041
	Tbil, μmol/L	11.30[8.60,15.10]	11.80[8.90,16.00]	0.009
	ALB, g/L	44.00[41.10,46.80]	44.70[40.60,47.60]	0.016
	ALP, U/L	75.00[61.00,93.00]	80.00[65.00,100.00]	0.039
	ALT, U/L	18.00[13.00,29.00]	20.00[14.00,30.00]	0.032
	G, mmol/L	5.03[4.65,5.61]	5.12[4.68,5.75]	0.039
Abbreviations: ALB: Albumin; ALP: Alkaline Phosphatase; ALT: Alanine Aminotransferase; ASA-PS: American Society of Anesthesiologists Physical Status; BMI: Body Mass Index; BUN: Blood Urea Nitrogen; CRE: Creatinine; G: Blood Glucose; Hb: Hemoglobin; IPTW: Inverse Probability of Treatment Weighting; K: Potassium; NLR: Neutrophil to Lymphocyte Ratio; Na: Sodium; SBP: Systolic Blood Pressure; SMD: St…
